# Supplementary material for: ACE configurator for ELISpot: optimizing combinatorial design of pooled ELISpot assays with an epitope similarity model
Source: Brief Bioinform. 2024 Jan 4;25(1):bbad495. doi: 10.1093/bib/bbad495 (PMC10768796; doi:10.1093/bib/bbad495)
Supplement: ACE_Supplementary_Tables_v3_bbad495 [file ace_supplementary_tables_v3_bbad495.xlsx]

## Sheet: Legends
Supplementary Table Legends
Supplementary Table 1. Inference Times Benchamrk
Column	Description
Model_Name	Model checkpoint reference name. Matches the model checkpoint found on huggingface model repository.
Num_Params	Number of parameters in the model.
Num_Sequences	Number of sequences encoded in the benchmark.
Device	Device where inference was performed (CPU/GPU)
Batch Size	Number of sequences tokenized simultaneously and passed as input to the model for parallel computation.
Time (Total)	Total time to process Num_Sequences partitioned into batches of size ‘Batch Size’
Time (Avg/Iteration)	'Time (Total)’/’Batch Size’
Min Inference Time (s)	Minimum of per batch inference times for particular model.
Max Inference Time(s)	Maximum of per batch inference times for particular model.
Number of Iterations	'Num_Sequences’/’Batch Size’
Supplemental Table 2. ACE Configuration and Deconvolution Combination Benchmark
Column	Description
Configuration Method	Configuration method that was used to generate the peptide-pool assignment.
Deconvolution Method	Deconvolution method that was used to identify immunogenic peptides.
AUROC	Average area under receiver operating characteristic curve.
AUPRC	Average area under precision-recall curve.
Precision	Average precision.
Recall	Average recall.
Number of total pools	Average number of total pools.

## Sheet: Table_S1
Supplementary Table 1. Inference Times Benchmark
Model Name	Num_Params	Num_Sequences	Device	Batch Size	Time (Total)	Time (Avg/Iteration)	Min Inference Time (s)	Max Inference Time (s)	Number of Iterations
esm2_t6_8M_UR50D	8000000	10k	CPU	10	30.5597	0.0306	0.0302	0.0323	1000
esm2_t12_35M_UR50D	35000000	10k	CPU	10	116.01	0.116	0.1148	0.1228	1000
esm2_t30_150M_UR50D	150000000	10k	CPU	10	464.495	0.4645	0.4615	0.4782	1000
esm2_t33_650M_UR50D	650000000	10k	CPU	10	1869.77	1.8698	1.8539	1.8858	1000
esm2_t6_8M_UR50D	8000000	10k	GPU	10	5.4881	0.0055	0.0054	0.0075	1000
esm2_t12_35M_UR50D	35000000	10k	GPU	10	10.2667	0.0103	0.0101	0.0128	1000
esm2_t30_150M_UR50D	150000000	10k	GPU	10	24.2263	0.0242	0.0239	0.0286	1000
esm2_t33_650M_UR50D	650000000	10k	GPU	10	26.712	0.0267	0.0362	0.0264	1000
esm2_t6_8M_UR50D	8000000	10k	CPU	100	25.2656	0.2527	0.2478	0.2631	100
esm2_t12_35M_UR50D	35000000	10k	CPU	100	97.9835	0.9798	0.9768	0.9947	100
esm2_t30_150M_UR50D	150000000	10k	CPU	100	407.913	4.0791	4.0659	4.097	100
esm2_t33_650M_UR50D	650000000	10k	CPU	100	1657.12	16.5712	16.4834	17.4391	100
esm2_t6_8M_UR50D	8000000	10k	GPU	100	0.5536	0.0055	0.0054	0.0068	100
esm2_t12_35M_UR50D	35000000	10k	GPU	100	1.0302	0.0103	0.01	0.0118	100
esm2_t30_150M_UR50D	150000000	10k	GPU	100	2.4858	0.0249	0.0242	0.0286	100
esm2_t33_650M_UR50D	650000000	10k	GPU	100	3.7702	0.0377	0.1219	0.0368	100
esm2_t6_8M_UR50D	8000000	10k	CPU	1000	26.4082	2.6408	2.6104	2.6921	10
esm2_t12_35M_UR50D	35000000	10k	CPU	1000	101.217	10.1217	10.0091	10.2905	10
esm2_t30_150M_UR50D	150000000	10k	CPU	1000	412.143	41.2143	40.8931	41.998	10
esm2_t33_650M_UR50D	650000000	10k	CPU	1000	1665.03	165.502	165.203	165.94	10
esm2_t6_8M_UR50D	8000000	10k	GPU	1000	0.0574	0.0057	0.0055	0.0071	10
esm2_t12_35M_UR50D	35000000	10k	GPU	1000	0.1087	0.0108	0.0105	0.0128	10
esm2_t30_150M_UR50D	150000000	10k	GPU	1000	0.5054	0.0505	0.0251	0.2776	10
esm2_t33_650M_UR50D	650000000	10k	GPU	1000	n/a	n/a	n/a	n/a	n/a

## Sheet: Table_S2
Supplemental Table 2. ACE Configuration and Deconvolution Combination Benchmark
Configuration Method	Deconvolution Method	AUROC	AUPRC	Precision	Recall	Number of Total Pools
ACE	Constrained EM	0.950224	0.829013	0.560371	0.991177	62.394
ACE	EM	0.951164	0.822582	0.483801	1	69.208
ACE	LASSO	0.896147	0.777341	0.668821	0.835413	43.7047
ACE	Empirical	0.854773	0.483801	0.483801	1	69.208
ACE-0	Constrained EM	0.936302	0.785138	0.527859	0.989668	65.494
ACE-0	EM	0.937374	0.777303	0.461331	1	71.7333
ACE-0	LASSO	0.884819	0.738278	0.62373	0.825136	44.976
ACE-0	Empirical	0.842568	0.461331	0.461331	1	71.7333
Random	Constrained EM	0.937516	0.781879	0.497341	0.993049	66.4727
Random	EM	0.938351	0.776801	0.427655	1	72.3067
Random	LASSO	0.885725	0.733842	0.586848	0.82832	45.5527
Random	Empirical	0.840241	0.427655	0.427655	1	72.3067
Repeated	EM	0.779922	0.201615	0.147372	1	100.872
Repeated	Empirical	0.714801	0.147372	0.147372	1	100.872
